# Supplementary material for: Investigating genome reduction of Bordetella pertussis using a multiplex PCR-based reverse line blot assay (mPCR/RLB)
Source: BMC Res Notes. 2014 Oct 15;7:727. doi: 10.1186/1756-0500-7-727 (PMC4209057; doi:10.1186/1756-0500-7-727)
Supplement: Supplementary file 1 — Additional file 1: Table S1: Primers and probes and used in this study. (XLSX 16 KB) [file 13104_2014_3251_MOESM1_ESM.xlsx]

## Sheet: RLB Primers and probes
Supplementary Table 1. Primers and probes used in this study
Gene	Function	Forward primer (5'-->3')	Reverse primer (5'-->3')	Probe (5'-->3')	Product Size
BP0027	MaoC family protein	GAAACCGCATGTTGTCGATGCCAT	TGGTGAACTTCTGCGCACTCACGG	CACATTCGAATGGATTTC	189
BP0330	Hypothetical protein	ATCAGTTCGGCCAGGTTG	GGACACATGGTGCTGTTCAC	CATTTCGGTGTTGTAGAG	170
BP506	Hypothetical protein	GCTATGTCCAGGGCTTGTGT	ACTGCGGGCTATCAACGAAT	ACCATCTGCTGGTGGAAATC	247
BP0711	Putative phosopholipase	GCAAGCCCGAATACCGCA	ATGACGGCGACCTTGGCG	GATCTACGAATACATGCC	121
BP0919	Putative succinate-semialdehyde dehydrogenase [NADP+]	AATGGTGCTGGCGATGCT	CAGGGCGAGGGCGATGAC	GTTCTATACATTCACGGG	156
BP0930	Putative CoA ligase	CCACTTCGTCCTCGCTGT	TGGGCTACTACAAGATGC	TATCTCTACCTGACCGAT	246
BP1136	Heme uptake regulator	CGAGGGCTTGAATACTTG	GCAACGCGGTATCCTCTA	AGAATTTCCTGTAGCAGAAT	122
BP1157*	Transposase for IS481 element	CCCCCTCAACGGTATCGC	GCCAGCACCGTCAGCCGC	CACATCGACATCAAGAAG	193
BP1170	Putative exported protein	CGTCAGCCTGTTCAAGAA	GTCCACCGTGCCGCCGAT	ACCTGTATGACTACGGCC	295
BP1553	Putative exported protein	AAGCGGCTGGAAGTCCTG	GTGTGCCCGCTGCTTCCC	CCCAAATTCAGCCGACTG	275
BP1638	Hypothetical protein	GATGCCTTCCTGACCGCC	GCCGACATAGAAATAGCC	GATCCGAACTGGAAAGGC	186
BP1664	Glutathione S-transferase	GTAGTCGGGGCTTTGCTG	CCTTCTATACCGCCCCTG	GATTTCGATCTGGTCAAG	122
BP1669	Lactate dehydrogenase	CGGTATTCGTCCGGGTAGTT	ACGAGGGGGAATACCTGATG	GTTCCTGACGTTGTATTC	391
BP1673	Putative exported protein	TGATGCTCTGACACGCCA	AGGATTCGGGCAGGTCGG	TTCTCGTTCTTGATACCC	162
BP1698	Hypothetical protein	GCAATAGCGGCGACACCA	CGAGGCGGGCAGGTTCTT	CTACCAGGACAACGCCATG	152
BP1948	Branched-chain amino acid-binding protein	CGAGCCGGAGTACCTCGATA	AACGGGATGGTCAGCTTCAG	CAAGTTCAAGGACTATCC	267
BP1954	Probable oxidoreductase	CATTTCCTCCTTGCTGCT	ATGTGCGTCAAGTGGTGG	AGATCTATTACGTGACCG	147
BP1962	Putative ferrisiderophore receptor	ACATCGCCCACGCTGAAC	GTCACGCCGCAGATGGAT	TACAACTACACCGACATC	122
BP2102	lysR family transcriptional regulator	CCGCCACGCTGCTGCCGC	CCCGCCGTCCCACAGCAG	TATCGAATTGATCGTGGT	191
BP2167	Putative integral membrane protein	TGCGACCAACCTCTATTCTC	GGCACCGTCATCAGCAAGGC	GATGCAGGTCATGATGTTCG	229
BP2274	Putative periplasmic protein	GTCGTAGCGCTTGGACCA	GATCGGCATCTCGTTCGA	GAAGTCGTTCTTGATCAT	343
BP2518	Sarcosine oxidase beta subunit	ACCCGCCATTGATGTAGAAG	CTGGCATTGATCTTCCGATT	GTTGTAGAAGTCGAGATC	348
BP2522	FolD bifunctional protein	ACGGTATTGGCAAGCAGCATT	ACCTATGGCGATGTTGCTGCT	AATTCGAAGACACGCGATCT	309
BP2627	Pseudogene	CGTGGGCGGCGGCAACAT	GACGCCTTGCCGCTGCTG	AACTGTTGTGGAACCTGG	207
BP2825	GntR family transcriptional regulator	CCGCCGAGGCCGACGAGG	ATTGATTGTTTACCCAGC	GTGCTGGATCTGTTCCTG	148
BP2921	Hypothetical protein	CCTCGCCGGTCGACGAGG	CGCGCACGCTGGACGAGC	CCATCTCGAATACATAGAG	93
BP3107	Putative gamma-glutamyltranspeptidase (exported protein)	GGGTCTGCTCGGTCTGCG	CATCACGCTGTTCGGCAT	ATTTCCTATAGCCATCCC	149
BP3113	Pseudogene	ACTGGCGTTCGGTGTTGTAGATT	AGAGGGCTTCGTCAGTATCACCA	AATCATCCCTTCACAGGTGC	118
BP3319	Putative IclR-family transcriptional regulator	GCCGCCGAAATAGCCGCC	TCAACGGGCTGGACAAGG	AGAAAATGCGTGAATACG	155
BP3322	Putative binding-protein-dependent transport protein	CCTTGGTGGGCGGCTTGC	CGCATCAAGATTACCGAC	TATGTGCAGAACAAGAAC	124
BP3384	Putative phage terminase	CGTTCTCGTAGGTGCTGG	GAAGGCGGACAAGGCTGC	TTCAAGTTCGTCTACCAG	203
BP3842	Hypothetical protein	TATGACCGGGAACGATTGCT	GGTCGATGCCGTGACGTTCA	GAACGCATTTCCATAAAG	142
BP3853	Conserved hypothetical protein	GCAAGCCCGTCAGTCCGT	TTCGTATTGATTCATTCC	AATATGTACTCGGGCTTC	115
* Positive control
